# Supplementary material for: The Presence of T Allele (rs35705950) of the MUC5B Gene Predicts Lower Baseline Forced Vital Capacity and Its Subsequent Decline in Patients with Hypersensitivity Pneumonitis
Source: Int J Mol Sci. 2023 Jun 28;24(13):10748. doi: 10.3390/ijms241310748 (PMC10341926; doi:10.3390/ijms241310748)
Supplement: Supplementary file 1 [file ijms-24-10748-s001.zip]

Archive with 1 entries (1 files):
- ijms-2455420-supplementary.pdf
